# Supplementary material for: Molecular Profiling and Survival Outcomes in Pancreatic Ductal Adenocarcinoma: A Multicenter Real-World Study from Turkey
Source: Curr Oncol. 2026 Apr 15;33(4):216. doi: 10.3390/curroncol33040216 (PMC13114962; doi:10.3390/curroncol33040216)
Supplement: Supplementary file 1 [file curroncol-33-00216-s001.zip]

Archive with 1 entries (1 files):
- curroncol-4224498-supplementary.pdf
